# Supplementary material for: The Immediate Hypoalgesic Effects of Mobilization and Manipulation in Patients with Non-Specific Chronic Low Back Pain: A Cross-Over Randomized Controlled Trial
Source: Healthcare (Basel). 2025 Jul 17;13(14):1719. doi: 10.3390/healthcare13141719 (PMC12294813; doi:10.3390/healthcare13141719)
Supplement: Supplementary file 1 [file healthcare-13-01719-s001.zip]

Archive with 1 entries (1 files):
- healthcare-3649072-supplementary.pdf
